# Supplementary material for: The Sensor Modules of a Dedicated Automatic Inspection System for Screening Smoked Sausage Coloration
Source: Sensors (Basel). 2026 Jan 20;26(2):678. doi: 10.3390/s26020678 (PMC12846256; doi:10.3390/s26020678)
Supplement: Supplementary file 1 [file sensors-26-00678-s001.zip]

Archive with 1 entries (1 files):
- sensors-4048951-supplementary.pdf
